# Supplementary material for: Cyclodextrin-Based Nanosponges as Perse Antimicrobial Agents Increase the Activity of Natural Antimicrobial Peptide Nisin
Source: Pharmaceutics. 2022 Mar 21;14(3):685. doi: 10.3390/pharmaceutics14030685 (PMC8950107; doi:10.3390/pharmaceutics14030685)
Supplement: Supplementary file 1 [file pharmaceutics-14-00685-s001.zip]

Archive with 1 entries (1 files):
- pharmaceutics-1612055-supplementary.pdf
